# Supplementary material for: Pathology of African Swine Fever in Reproductive Organs of Mature Breeding Boars
Source: Viruses. 2023 Mar 11;15(3):729. doi: 10.3390/v15030729 (PMC10055891; doi:10.3390/v15030729)
Supplement: Supplementary file 1 [file viruses-15-00729-s001.zip › Table S1.xlsx]

## Sheet: Tabelle1
Table S1. Gross pathology evaluation results of boars infected with ASFV “Estonia 2014”.
Animal ID	dpi	skin	joints	ascites	small intestine	large intestine	heaptic congestion	gall bladder wall edema	gall bladder wall hemorrhage	renal hemorrhage	renal congestion	pericardial effusion	thoracic effusion	pulmonary collapse	pulmonary alveolar edema	pulmonary interstitial edema	pulmonary congestion	pulmonary consolidation	pulmonary hemorrhages	cardial hemorrhages	spleen weight (g)	Ln. mandibularis	Lnn. tracheobronchiales	Lnn. haptogastrici	Ln. renalis	Lnn. mesenteriales	Lnn. iliaci	Ln. inguinalis	Ln. popliteus	tonsillar hemorrhages	tonsillar necrosis	urinary bladder hemorrhages
#1	10	scrotal skin diffusely reddened multifocal bruises of different size covering the whole body	none	0	0	0	3	2	3	1, multifocal	1	2, serous	0	1	3	0	1	1	2	0	664, pulpy	2-0	2-0	3-0	3-0	2-0	2-0	2-0	2-0	2	0	0
#2	11	scrotal skin diffusely reddened	none	3, serosanguinous	1, serosa	1, serosa	3	1	3	1, oligofocal	0	0	0	2	3	1	1	1	2	1, epicardial	630	2-1	3-0	3-2	3-0	3-3	3-0	2-0	1-2	0	0	1
#3	17	multifocal necrosis severe interdigitial phlegmon on the left foreleg	severe inflammation of the coronary band on the left hindleg	2, serous	0	0	0	0	0	1, oligofocal	0	2, serosanginous	0	1	3	0	0	0	0	0	698	2-0 suppurative lymphadenitis	1-0	2-0	2-0	1-0	1-0	1-0	0-0	0	0	0
#4	25	multifocal necrosis	severe fibrinous arthritis with synovial proliferation and suppurative bursitis on the right knee	1, serous	0	0	0	1	0	0	0	0	3, serofibrinous	2	1	2	1	3, fibrinous pleuropneumonia	0	0	756	0-1	2-1	1-3	0-0	0-0	2-0	2-0	0-0	0	1	0
																						lymph node lesion scores are indicated the following order: hemorrhage - enlargement
