# Supplementary material for: Pathology of African Swine Fever in Reproductive Organs of Mature Breeding Boars
Source: Viruses. 2023 Mar 11;15(3):729. doi: 10.3390/v15030729 (PMC10055891; doi:10.3390/v15030729)
Supplement: Supplementary file 1 [file viruses-15-00729-s001.zip › Table S2.xlsx]

## Sheet: Tabelle1
Table S2. Histopathological findings in boars infected with ASFV "Estonia 2014".
Animal N°	dpi	Histopathology	lung	spleen	Hepatogastric Ln.	liver
#1	10	IHC -score -target cell	2	2	1	0
			histiocytes	myelomonocytic cells	histiocytes
		HE	alveolar hemorrhages; interstitium mildly expanded by lymphohistiocytic infiltrate; moderately congested	moderate apoptosis/necrosis of myelomonocytic cells in the red pulp; hypertrophy of myelomonocytic cells; severe lymphoid depletion in PALS, follicles, marginal zone; severe congestion	severe hemorrhages mainy interfollicular areas, medullary chords; mild lymphoid depletion in follicles; moderate lymphoid depletion in interfollicular areas; numerous swollen myelomonocytic cells in follicles	swollen Kupffer cells; periportal lymphohistiocytic and eosinophilic infiltrates; multifocal periportal hemorrhages
#2	11	IHC	3	1	0	0
			macrophages (interstitial/intravascular)
		HE	alveolar hemorrhages; interstitium mildly expanded by lymphohistiocytic infiltrate; moderately congestion	moderate apoptosis/necrosis of myelomonocytic cells in the red pulp; hypertrophy of myelomonocytic cells; severe lymphoid depletion in PALS, follicles, marginal zone; severe congestion	severe hemorrhages affecting all lymphoid structures; severe follicular and interfollicular lymphoid depletion; severely wollen myelomonocytic cells	swollen Kupffer cells; periportal lymphohistiocytic and eosinophilic infiltrates; multifocal periportal hemorrhages; peripheral to midzonal hemorrhages accompanied by multifocal hepatocyte necrosis
#3	17	IHC	0	2	0	0
				macrophages, trabeculae
		HE	mild septal fibrosis; mild lymphohistiocytic infiltration of septa; severe alveolar and interstitial hemorrhage and edema	moderate apoptosis/necrosis of myelomonocytic cells in the red pulp; hypertrophy of myelomonocytic cells; mild to moderate lymphoid depletion in PALS, follicles, marginal zone; moderate congestion	focal, cortical hemorrhage; mild lymphoblastic proliferation	swollen Kupffer cells; few periportal lymphohistiocytic and eosinophilic infiltrates
#4	25	IHC	0	0	0	0
		HE	severe fibrino-suppurative to necrotizing bronchopneumonia	diffuse infiltration with viable and degenerate neutrophils; moderate lymphoid depletion in PALS, follicles, marginal zone; moderate apoptosis/necrosis of myelomonocytic cells in the red pulp; distinct lymphoblastic activation; severe congestion	focally-extensive infiltration with neutrophils; mild cortical lymphoid depletion in the cortex; mild lymphoblastic proliferation	moderate periportal and mild sinusoidal infiltration with viable and degenerate neutrophils; periportal lymphohistioplasmacytic infiltrates; moderate ductular reaction; occasional hepatocyte necrosis/apoptosis
score 1 (1–3 positive cells), score 2 (4–15 cells), and score 3 (>16 cells)
